# Supplementary material for: Safety and Efficacy of Indocyanine Green in Colorectal Cancer Surgery: A Systematic Review and Meta-Analysis of 11,047 Patients
Source: Cancers (Basel). 2022 Feb 18;14(4):1036. doi: 10.3390/cancers14041036 (PMC8869881; doi:10.3390/cancers14041036)
Supplement: Supplementary file 1 [file cancers-14-01036-s001.zip]

Archive with 1 entries (1 files):
- cancers-1528469-supplementary.pdf
